# Supplementary material for: “No Child or Adult Would Ever Probably Choose to Have 16 Teaspoons of Sugar”: A Preliminary Study of Parents’ Responses to Sugary Drink Warning Label Options
Source: Nutrients. 2022 Oct 7;14(19):4173. doi: 10.3390/nu14194173 (PMC9571345; doi:10.3390/nu14194173)
Supplement: Supplementary file 1 [file nutrients-14-04173-s001.zip]

Archive with 1 entries (1 files):
- nutrients-1946261-supplementary.pdf
